# Supplementary material for: Low‐gluten, nontransgenic wheat engineered with CRISPR/Cas9
Source: Plant Biotechnol J. 2017 Nov 24;16(4):902–10. doi: 10.1111/pbi.12837 (PMC5867031; doi:10.1111/pbi.12837)
Supplement: Supplementary file 16 — Table S1 List and sequence of primers for PCR and Illumina sequencing [file PBI-16-902-s011.xlsx]

## Sheet: Sheet1
Supplementary Table 1. List and sequence of primers for PCR and Illumina sequencing
name	sequence (5'-3')	Description
aGli900 F1	GTTAGAGTTCCAGTGCCACAA	Forward primer for amplicon deep sequencing
33mer1R2_Ok	GGTTGTTGTGGTTGCGRATA	Reverse primer for amplicon deep sequencing
BAR1F	GTCTGCACCATCGTCAACC	Forward primer for detection of bar gene
BAR2R	GAAGTCCAGCTGCCAGAAAC	Reverse primer for detection of bar gene
fJG218F	TAAGGTCCTCTCCGCCTACA	Forward primer for detection of Cas9
fJG218R	GGCGGTAAGGATCTGAGCTA	Reverse primer for detection of Cas9
M13 Reverse	TCACACAGGAAACAGCTATGAC	Forward primer for sequencing with pGEM®-T Easy Vector system
M13 Forward	CGCCAGGGTTTTCCCAGTCACGAC	Reverse primer for sequencing with pGEM®-T Easy Vector system
KanR_Fw	TTATGCCTCTTCCGACCATC	Forward primer for detection of kanamycin resistance gene
KanR_Rv	ATTCCGACTCGTCCAACATC	Reverse primer for detection of kanamycin resistance gene
PvUbi1_Fw	CGTCTCGCAAAATAGCACAA	Forward primer for detection of Panicum virgatum L. ubiquitin promoter
PvUbi1_Rv	CATAATCGATCGAGGGGAGA	Reverse primer for detection of Panicum virgatum L. ubiquitin promoter
STA_Fw	GCTGCGTATATGATGCGATG	Forward primer for detection of stability region from PVS1 plasmid
STA_Rv	GACTCAAGAATGGGCAGCTC	Reverse primer for detection of stability region from PVS1 plasmid
OCS_Fw	CCGGTTTCGGTTCATTCTAA	Forward primer for detection of octopine synthase polyA signal
OCS_Rv	GTTGAATGGTGCCCGTAACT	Reverse primer for detection of octopine synthase polyA signal
Primers for detection of insertions in T1 and T2 plants (all with forward primer aGli900F1)
pJG001	ATCGATCGTGGTGTCGAAGT	Reverse primer for detection of +158 bp insertion
pJG002	TGATGGAAATGGCGTTTTATTATTACA	Reverse primer for detection of +36 bp insertion
pJG003	ACTCAAAGGCGGTAATACGGT	Reverse primer for detection of +47 bp insertion
pJG004	TCGTAATCCCACACACTGGC	Reverse primer for detection of +51 bp insertion
pJG005	ACTAACAGAACATCGGCCCC	Reverse primer for detection of +83 bp insertion
Primers for cloning and sequencing of possible off-target
pJG006	AGACCTTCCTCATCTTTGC	Forward primer for cloning of LMW for sequencing
pJG007	TGCTGCGATAATGGTGGTTG	Reverse primer for cloning of LMW for sequencing
pJG008	TGTTATAGTTCCAATATTTTTGCCAAT	Forward primer for detection of mutatin in Traes_7BL_F621D9B9E (MADS box protein)
pJG009	TTGAGCGATGCACAAAGC	Reverse primer for detection of mutatin in Traes_7BL_F621D9B9E (MADS box protein)
pJG010	CGCCTCGTATTTGATGTTCA	Forward primer for detection of mutatin in Traes_2AS_D659E88E9.1 (uncharacterized gene)
pJG011	GTAACAGCTTGCCGATGGAC	Reverse primer for detection of mutatin in Traes_2AS_D659E88E9.1 (uncharacterized gene)
pJG012	GCCTCCTTCCTGATGTTC	Forward primer for detection of mutatin in Traes_2AS_8FCC59363.1 (uncharacterized gene)
pJG013	TGCCGGTGTACACTTCTAGT	Reverse primer for detection of mutatin in Traes_2AS_8FCC59363.1 (uncharacterized gene)
pJG014	ATGAAGACCTTAYTCATCC	Forward primer for cloning of gamma-gliadins for sequencing
pJG015	ACATACACGTTGCACATG	Reverse primer for cloning of gamma-gliadins for sequencing
pJG020	TTTGTCCTCCTTGCCATGGC	Forward primer for cloning of omega-gliadins for sequencing
pJG021	ATACTTATAACGTCGCTCCCAGAT	Reverse primer for cloning of omega-gliadins for sequencing
pJG022	TCATTGGCCACCGATGCTT	Reverse primer for cloning of omega-gliadins for sequencing
