# Supplementary material for: Low‐gluten, nontransgenic wheat engineered with CRISPR/Cas9
Source: Plant Biotechnol J. 2017 Nov 24;16(4):902–10. doi: 10.1111/pbi.12837 (PMC5867031; doi:10.1111/pbi.12837)
Supplement: Supplementary file 17 — Table S2 Illumina sequencing of alpha‐gliadins in 18 T1 bread and durum wheat transgenic lines [file PBI-16-902-s012.xlsx]

## Sheet: Supplementary Table 1
Supplementary Table 2. Illumina sequencing of alpha-gliadins in 18 T1 bread and durum wheat transgenic lines
				No. of reads					Frequency (%)
Genotype	Construct	T0 plant	T1 plant	Filtered reads	Insertions	Deletions	Total indels		Insertions	Deletions	Total indels	Cas9
BW208 wt	NA	NA	NA	211415	0	0	0		0	0	0	NA
	sgAlpha-2	10	T544	153087	29156	66216	95372		19.0454	43.2538	62.2992	+
	sgAlpha-2	10	T545	163004	20564	101903	122467		12.6156	62.5156	75.1313	+
	sgAlpha-2	10	T553	178498	27595	97306	124901		15.4596	54.5138	69.9733	+
	sgAlpha-1	14	T567	105983	0	1058	1058		0	0.998273	0.998273	+
	sgAlpha-1	14	T573	123020	0	3981	3981		0	3.23606	3.23606	+
THA53 wt	NA	NA	NA	196316	0	0	0		0	0	0	NA
	sgAlpha-2	20	V464	254732	0	15179	15179		0	5.95881	5.95881	-
	sgAlpha-2	20	V465	126518	112	9835	9947		0.088525	7.7736	7.86212	+
	sgAlpha-2	20	V467	141935	0	7346	7346		0	5.17561	5.17561	+
	sgAlpha-2	20	V468	279894	0	14450	14450		0	5.16267	5.16267	-
DP wt	NA	NA	NA	258339	0	0	0		0	0	0	NA
	sgAlpha-2	2	V525	192189	457	22040	22497		0.237787	11.4679	11.7057	-
	sgAlpha-2	2	V528	262623	972	21401	22373		0.370112	8.14894	8.51906	-
	sgAlpha-2	2	T666	144275	0	15722	15722		0	10.8972	10.8972	+
	sgAlpha-2	2	T670	115822	1276	5660	6936		1.10169	4.88681	5.9885	-
	sgAlpha-2	5	V520	264423	0	39047	39047		0	14.7669	14.7669	-
	sgAlpha-2	5	T654	138007	19027	305	19332		13.787	0.221003	14.008	+
	sgAlpha-2	32	V511	152378	0	2414	2414		0	1.58422	1.58422	+
	sgAlpha-2	32	V517	154244	0	4461	4461		0	2.89217	2.89217	+
