# Supplementary material for: Low‐gluten, nontransgenic wheat engineered with CRISPR/Cas9
Source: Plant Biotechnol J. 2017 Nov 24;16(4):902–10. doi: 10.1111/pbi.12837 (PMC5867031; doi:10.1111/pbi.12837)
Supplement: Supplementary file 18 — Table S3 Gliadin and glutenin contents, total prolamin content, and gliadin to glutenin ratio of transgenic and wild‐type T1 half‐seeds from T0 lines [file PBI-16-902-s013.xlsx]

## Sheet: Table_HPLC_New
Supplementary Table 3. Gliadin and glutenin contents, total prolamin content, and gliadin to glutenin ratio of transgenic and wild-type T1 half-seeds from T0 lines.
Genotype	Construct	Line	Plant Id	ω-gliadins	𝜶-gliadins	ɣ-gliadins	Total gliadin	HMW	LMW	Total glutenin	Prolamin	Gli/Glu
BW208	NA	BW208	wt	14.586	37.357	36.631	88.57	10.333	23.088	33.419	122	2.734
	sgAlpha-1	B686-6-C1-1	44	14.705	12.2*	17.4*	44.3*	25.7*	26.922	52.7*	96.9*	0.850*
		B686-10-C3-1	14	21.6*	24.1*	27.8*	73.58	21.6*	25.543	47.2*	120.74	1.819*
		B686-10-C1-1	28	39.3*	27.845	33.124	100.3	26.6*	25.206	51.8*	152.1*	2.377
		B686-6-C1-2	52B	36.2*	32.428	37.73	106.38	24.5*	21.771	46.2	152.61	2.323
	sgAlpha-2	B683-3-C2-1	12	23.081	12.7*	18.6*	54.41	31.3*	23.336	54.645	109.05	0.988*
		B683-3-C4-1	10	9.215	4.9*	2.1*	16.1*	41.9*	13.2*	55.1*	71.3*	0.313*
		B683-3-C6-1	48	17.269	13.6*	21.1*	52.0*	24.8*	31.541	56.4*	108.34	0.925*
		B683-3-C5-2	49	16.899	14.7*	24.1*	55.7*	24.2*	31.8*	56.0*	111.72	1.025*
THA53	NA	THA53	wt	13.231	38.361	35.33	86.92	12.416	23.453	35.869	122.79	2.598
	sgAlpha-1	B689-11-C1-1	77	35.0*	24.3*	42.214	101.5	26.7*	18.597	45.312	146.81	2.241
	sgAlpha-2	B677-6-C1-1	20	14.385	16.0*	19.2*	49.6*	24.0*	18.377	42.419	92.0*	1.199*
		B677-6-C3-1	6	14.85	7.8*	10.9*	33.6*	30.7*	30.841	61.5*	95.04	0.569*
		B680-1-C1-1	15	15.678	20.2*	21.0*	56.9*	30.1*	31.939	62.1*	118.93	1.058*
		B680-1-C1-3	17	11.857	9.9*	16.3*	38.0*	25.2*	30.559	55.733	93.77	0.681*
		B680-1-C2-1	21	15.627	14.0*	21.2*	50.9*	34.0*	22.015	55.9*	106.76	0.928*
DP	NA	DP	wt	8.3412	35.185	33.009	76.535	5.641	26.965	32.607	109.14	2.423
	sgAlpha-2	B680-5-C1-1	32	6.8626	9.8*	7.7*	24.4*	9.5*	17.8*	27.321	51.7*	0.899*
		B681-2-C1-1	5	8.4429	10.4*	13.0*	31.9*	11.1*	20.631	31.744	63.7*	1.200*
		B681-2-C1-2	2	6.314	8.4*	9.4*	24.2*	9.6*	24.398	34.042	58.2*	0.729*
		B681-5-C1-1	53	7.7538	15.2*	10.7*	33.7*	9.575	39.7*	49.3*	82.9*	0.695*
