# Supplementary material for: Low‐gluten, nontransgenic wheat engineered with CRISPR/Cas9
Source: Plant Biotechnol J. 2017 Nov 24;16(4):902–10. doi: 10.1111/pbi.12837 (PMC5867031; doi:10.1111/pbi.12837)
Supplement: Supplementary file 19 — Table S4 Illumina sequencing of alpha‐gliadins in 29 T2 bread and durum wheat transgenic lines [file PBI-16-902-s014.xlsx]

## Sheet: Supplementary Table 2
Supplementary Table 4. Illumina sequencing of alpha-gliadins in 29 T2 bread and durum wheat transgenic lines
					No. of reads					Frequency (%)
Genotype	Construct	T0 plant	T1 plant	T2 plant	Filtered reads	Insertions	Deletions	Total indels		Insertions	Deletions	Total indels	Cas9
BW208 wt	NA	NA	NA	NA	244228	0	0	0		0	0	0	NA
	sgAlpha-2	10	T544	V601	247674	18350	145801	164151		7.40893	58.8681	66.277	-
	sgAlpha-2	10	T544	V603	213965	19471	123189	142660		9.10009	57.5744	66.6745	-
	sgAlpha-2	10	T545	V723	173544	8817	106803	115620		5.08056	61.5423	66.6229	+
	sgAlpha-2	10	T545	V726	218717	11200	131426	142626		5.12077	60.0895	65.2103	+
	sgAlpha-2	10	T553	V657	232478	5494	140636	146130		2.36323	60.4943	62.8576	-
	sgAlpha-2	10	T553	V660	281734	5516	177520	183036		1.95788	63.0098	64.9677	-
	sgAlpha-2	10	T549	V581	252645	5089	137775	142864		2.01429	54.533	56.5473	-
	sgAlpha-2	12	T557	V701	292782	0	2545	2545		0	0.869247	0.869247	+
	sgAlpha-2	12	T557	V704	172220	27	7023	7050		0.0156776	4.07792	4.0936	-
	sgAlpha-2	12	T557	V705	231067	0	1761	1761		0	0.762117	0.762117	-
	sgAlpha-2	12	T559	V733	223210	0	902	902		0	0.404104	0.404104	+
	sgAlpha-2	12	T559	V738	219081	0	997	997		0	0.455083	0.455083	+
	sgAlpha-2	12	T559	V739	197923	0	824	824		0	0.416324	0.416324	-
	sgAlpha-2	12	T559	V740	218499	0	851	851		0	0.389475	0.389475	-
	sgAlpha-1	14	T567	V631	122997	0	2892	2896		0	2.35128	2.35453	+
	sgAlpha-1	14	T567	V634	118898	246	4427	4673		0.2069	3.72336	3.93026	+
	sgAlpha-1	14	T573	V641	157236	61	1958	2019		0.0387952	1.24526	1.28406	+
	sgAlpha-1	14	T573	V644	181483	128	1808	1936		0.07053	0.996237	1.06677	+
THA53 wt	NA	NA	NA	NA	196316	0	0	0		0	0	0	NA
	sgAlpha-2	6	T450	V791	215380	0	2841	2841		0	1.32	1.32	+
DP wt	NA	NA	NA	NA	380497	0	0	0		0	0	0	NA
	sgAlpha-2	2	T666	V773	124504	0	29778	29778		0	23.9173	23.9173	+
	sgAlpha-2	2	T666	V775	248952	0	43119	43119		0	17.3202	17.3202	-
	sgAlpha-2	2	T666	V778	157464	0	37633	37633		0	23.8994	23.8994	-
	sgAlpha-2	2	T666	V780	270513	0	27929	27929		0	10.3245	10.3245	-
	sgAlpha-2	2	T670	V752	152753	1591	7000	8591		1.04155	4.58256	5.62411	-
	sgAlpha-2	2	T670	V756	232321	2247	11119	13366		0.967196	4.78605	5.75325	-
	sgAlpha-2	2	T670	V759	182702	2243	9106	11349		1.22768	4.98407	6.21175	-
	sgAlpha-2	5	T654	V768	183188	16688	4462	21150		9.10977	2.43575	11.5455	+
	sgAlpha-2	5	V520	X458	167940	0	20201	20201		0	12.0287	12.0287	-
	sgAlpha-2	5	V520	X459	196867	0	22389	22389		0	11.3727	11.3727	-
