# Supplementary material for: Low‐gluten, nontransgenic wheat engineered with CRISPR/Cas9
Source: Plant Biotechnol J. 2017 Nov 24;16(4):902–10. doi: 10.1111/pbi.12837 (PMC5867031; doi:10.1111/pbi.12837)
Supplement: Supplementary file 20 — Table S5 Gliadin and glutenin contents, total prolamin content, gliadin to glutenin ratio, and SDS sedimentation test of transgenic and wild‐type T2 seeds from T1 lines [file PBI-16-902-s015.xlsx]

## Sheet: Supplementary Table 4
Supplementary Table 5. Gliadin and glutenin contents, total prolamin content, gliadin to glutenin ratio, and SDS sedimentation test of transgenic and wild-type T2 seeds from T1 lines
Genotype	Construct	T0 plant id	T1 plant	ω-gliadins	𝜶-gliadins	ɣ-gliadins	Total gliadins	HMW	LMW	Total glutenins	Prolamins	Gli/Glu
BW208	NA	wt	wt	14.342	35.223	37.678	87.246	10.053	22.597	32.648	119.9	2.702
	sgAlpha-1	14	T566	30.9*	14.5*	26.4*	71.9*	22.178	21.966	44.144	116.03	1.633*
			T567	31.4*	13.6*	26.6*	71.6*	34.4*	27.874	62.2*	133.81	1.276*
			T571	29.8*	17.5*	27.0*	74.3*	38.2*	27.852	66.1*	140.4*	1.156*
			T572	35.1*	16.5*	32.5*	84.1	44.4*	28.852	73.3*	157.4*	1.154*
			T573	37.7*	13.8*	26.1*	77.6	33.6*	25.19	58.8*	136.35	1.327*
	sgAlpha-2	10	T544	13.645	4.1*	6.3*	24.1*	19.581	9.1*	28.645	52.7*	0.859*
			T545	13.503	4.5*	4.2*	22.2*	21.8*	6.8*	28.572	50.8*	0.786*
			T546	13.99	3.6*	4.4*	22.0*	24.4*	10.7*	35.173	57.2*	0.641*
			T547	15.422	4.7*	6.0*	26.1*	46.3*	11.7*	57.9*	84.0*	0.451*
			T548	11.472	3.4*	3.6*	18.5*	32.1*	6.5*	38.621	57.1*	0.484*
			T549	16.472	5.8*	6.5*	28.8*	37.2*	12.2*	49.3*	78.2*	0.647*
			T550	12.959	2.4*	4.3*	19.6*	23.7*	9.5*	33.193	52.8*	0.599*
			T551	16.285	6.6*	6.4*	29.2*	53.9*	13.5*	67.4*	96.6*	0.445*
			T552	12.96	4.4*	3.9*	21.2*	38.6*	9.3*	47.895	69.1*	0.473*
			T553	17.854	5.9*	5.6*	29.4*	23.3*	7.6*	30.881	60.2*	0.956*
		12	T558	16.964	8.1*	13.6*	38.6*	31.5*	20.5	52.0*	90.7*	0.849*
			T559	17.095	12.3*	21.9*	51.9*	31.2*	25.3	56.5*	108.35	0.931*
			T561	20.6*	8.6*	15.0*	44.3*	25.3*	10.761	36.048	80.3*	1.305*
THA53	NA	wt	wt	14.464	34.096	34.942	83.502	13.978	25.82	39.797	123.3	2.1242
	sgAlpha-2	6	T450	18.3*	11.2*	24.1*	53.5*	18.622	18.1*	36.72	90.1*	1.470*
			T454	16.228	13.1*	25.2*	54.5*	42.6*	27.924	70.5*	125.03	0.795*
			T455	19.5*	10.9*	24.9*	55.3*	22.9*	18.8*	41.716	97.0*	1.337*
DP	NA	wt	wt	10.961	31.454	33.573	75.988	6.392	29.658	36.05	112.04	2.17
	Alpha-2	5	T654	18.9*	20.6*	36.542	76.045	21.5*	40.223	61.7*	121.94	1.417*
		2	T666	17.8*	11.2*	30.479	59.5*	30.1*	31.773	61.8*	109.32	0.799*
			T668	13.13	5.9*	23.8*	42.9*	30.5*	28.715	59.2*	108.24	0.850*
			T670	25.1*	8.6*	40.097	73.762	17.5*	34.234	51.7*	107.82	1.110*
