# Supplementary material for: Low‐gluten, nontransgenic wheat engineered with CRISPR/Cas9
Source: Plant Biotechnol J. 2017 Nov 24;16(4):902–10. doi: 10.1111/pbi.12837 (PMC5867031; doi:10.1111/pbi.12837)
Supplement: Supplementary file 21 — Table S6 Gliadin and glutenin contents, total prolamin content, gliadin to glutenin ratio, and SDS sedimentation test of transgenic and wild‐type T3 seeds from T2 lines [file PBI-16-902-s016.xlsx]

## Sheet: Supplementary Table 4
Supplementary Table 6. Gliadin and glutenin contents, total prolamin content, gliadin to glutenin ratio, and SDS sedimentation test of transgenic and wild-type T3 seeds from T2 lines
Genotype	Construct	T0 plant id	T1 plant	ω-gliadins	𝜶-gliadins	ɣ-gliadins	Total gliadins	HMW	LMW	Total glutenins	Prolamins	Gli/Glu	SDS
BW208	NA	wt	wt	12.88	38.007	30.399	81.286	15.596	29.33	44.926	126.21	1.80933	11.1	10.3
	sgAlpha-1	14	T567	18.3*	15.0*	24.4*	57.7*	28.9*	29.664	58.54	116.21	0.985*	12.9*	14.2*
			T573	19.0*	14.9*	23.3*	57.2*	35.9*	34.647	70.5*	127.75	0.810*	16.4*	15.4*
	sgAlpha-2	10	T544	8.8*	6.1*	4.6*	19.6*	20.891	13.5*	34.4	53.96	0.568*	6.5*	8.9
			T545	9.945	5.5*	3.6*	19.0*	26.2*	11.3*	37.514	56.56	0.507*	6.4*	7.8*
			T546	7.2*	3.9*	2.6*	13.5*	20.295	7.7*	28.031	41.55	0.482*	5.5*	8.5*
			T549	11.169	6.8*	6.4*	24.3*	34.1*	13.2*	47.357	71.66	0.513*	6.4*	8.9
			T550	10.701	6.5*	4.9*	22.1*	35.7*	12.6*	48.355	70.43	0.456*	6.4*	8.5*
			T553	12.627	6.9*	5.7*	25.3*	38.9*	13.2*	52.085	77.38	0.485*	5.2*	8.9
		12	T558	15.883	10.4*	11.9*	38.3*	41.2*	24.358	65.6*	103.86	0.583*	8.8*	11.6
			T559	17.787	27.0*	23.4*	68.2*	32.4*	34.46	66.8*	135.02	1.019*	ND	15.3*
			T561	15.554	10.1*	11.2*	36.9*	33.1*	17.734	50.873	87.78	0.725*	8.7*	10.7
THA53	NA	wt	wt	11.8	42.9	32.3	86.9	17.666	37.036	54.703	141.56	1.6487	ND	11.9
	sgAlpha-2	6	T450	13.944	16.7*	20.8*	51.5*	28.7*	18.955	47.684	99.2*	1.0815	ND	13.2
			T455	12.603	11.9*	17.8*	42.3*	29.8*	23.589	53.347	95.6*	0.793*	ND	12.8
DP	NA	wt	wt	7.4	35.524	26.8	69.6	8.86	42.94	51.8	121.4	1.3701	7.2	7.2
	Alpha-2	5	T654	11.5*	18.2*	25.798	55.5*	20.3*	30.739	51.006	106.5*	1.0888	ND	10.6*
		2	T666	7.876	6.4*	14.1*	28.4*	23.4*	25.7*	49.096	77.5*	0.579*	ND	7.2
			T670	12.0*	8.1*	28.401	48.5*	17.7*	39.883	57.553	106.0*	0.842*	ND	12.9*
